# Supplementary material for: Convenient Solid-Phase Attachment of Small-Molecule Ligands to Oligonucleotides via a Biodegradable Acid-Labile P-N-Bond
Source: Molecules. 2023 Feb 16;28(4):1904. doi: 10.3390/molecules28041904 (PMC9961013; doi:10.3390/molecules28041904)
Supplement: Supplementary file 1 [file molecules-28-01904-s001.zip]

Archive with 1 entries (1 files):
- molecules-2210994-supplementary.pdf
